# Supplementary material for: Probiotics as an Alternative to Antibiotics: Genomic and Physiological Characterization of Aerobic Spore Formers from the Human Intestine
Source: Microorganisms. 2023 Jul 31;11(8):1978. doi: 10.3390/microorganisms11081978 (PMC10458579; doi:10.3390/microorganisms11081978)
Supplement: Supplementary file 1 [file microorganisms-11-01978-s001.zip]

Archive with 1 entries (1 files):
- microorganisms-2521160-supplementary.pdf
